# Supplementary material for: Screening Epitopes Through Comparative Analysis of Children and Mice Immune Responses to Pertussis Toxin Subunits (S1–S5) Induced by Whole-Cell Pertussis Vaccination
Source: Vaccines (Basel). 2026 May 2;14(5):413. doi: 10.3390/vaccines14050413 (PMC13211744; doi:10.3390/vaccines14050413)
Supplement: Supplementary file 1 [file vaccines-14-00413-s001.zip]

Archive with 1 entries (1 files):
- vaccines-4181699-supplementary.pdf
